# Supplementary material for: Application of a long short-term memory neural network: a burgeoning method of deep learning in forecasting HIV incidence in Guangxi, China
Source: Epidemiol Infect. 2019 May 9;147:e194. doi: 10.1017/S095026881900075X (PMC6518582; doi:10.1017/S095026881900075X)
Supplement: Supplementary file 1 [file S095026881900075Xsup001.zip]

Archive with 3 entries (2 files):
- S095026881900075Xsup001/
- S095026881900075Xsup001/Supplementary_Figure_S1._The_ACF_and_PACF_graphs__of_transformed_HIV_incidence_series.tif
- S095026881900075Xsup001/Supplementary_Tables.docx
